# Supplementary material for: Anchor-Based and Distributional Responsiveness of the Spanish Version of the Edinburgh Feeding Evaluation in Dementia Scale in Older People with Dementia: A Longitudinal Study
Source: Nutrients. 2024 Nov 12;16(22):3863. doi: 10.3390/nu16223863 (PMC11597151; doi:10.3390/nu16223863)
Supplement: Supplementary file 1 [file nutrients-16-03863-s001.zip]

Archive with 3 entries (3 files):
- File S1. Spanish version of the EdFED scale.pdf
- File S2. English EdFED scale.pdf
- File S3. Variables Table.pdf
